# Supplementary material for: Assessment of productivity, nutrient uptake and economic benefits of rice under different nitrogen management strategies
Source: PeerJ. 2020 Jul 29;8:e9596. doi: 10.7717/peerj.9596 (PMC7395599; doi:10.7717/peerj.9596)
Supplement: Supplemental Information 1 [file peerj-08-9596-s001.xlsx]

## Sheet: Fig.1-Grain yield formation
		Grain yield (kgha-1)					Total biomass (kgha-1)					Harvest index
Year	Treatment	R1	R2	R3		Treatment	R1	R2	R3		Treatment	R1	R2	R3
2018	Control	5748.24	5960.27	6101.53		Control	12419	11947.5	12060		Control	0.462858	0.498872	0.505932
	N100	8630.22	8988.18	8421.8		N100	17433.3	17854.8	18373.8		N100	0.495041	0.503405	0.458359
	N75+OICF25	8656.27	8617.67	8633.04		N75+OICF25	17569	16607.1	16923.8		N75+OICF25	0.4927	0.518913	0.510112
	N50+OICF50	8629.02	8422.5	8497.51		N50+OICF50	15411.9	15233.3	16678.6		N50+OICF50	0.559893	0.552899	0.509487
	OICF100	8244.28	8046.09	7893.77		OICF100	14973.8	14164.3	14007.1		OICF100	0.55058	0.568055	0.563553
	SRCF+U	9282.19	9060.95	9409.01		SRCF+U	20228.6	20307.1	20219		SRCF+U	0.458865	0.446195	0.465354
	CF+SCU	8996.05	9048	8776.32		CF+SCU	19097.6	18497.6	18628.6		CF+SCU	0.471056	0.489144	0.471121
2019	Control	5554.34	6405.31	5497.15		Control	12511.3	12676.4	12574.9		Control	0.443947	0.505295	0.437151
	N100	8788.16	8593.85	8445.49		N100	18323.9	18244.5	18468.4		N100	0.479601	0.471037	0.457295
	N75+OICF25	8856.66	8807	8343.94		N75+OICF25	17574.8	17631.6	17782.1		N75+OICF25	0.503942	0.4995	0.469232
	N50+OICF50	8311	8284.37	8514.2		N50+OICF50	16710.6	15964.6	16789.7		N50+OICF50	0.497349	0.518923	0.507108
	OICF100	7883.28	7732.31	7998.34		OICF100	14153.2	14881	15237.9		OICF100	0.556995	0.51961	0.524899
	SRCF+U	9209.36	9287.1	9564.66		SRCF+U	21027.4	19917.6	21568.2		SRCF+U	0.43797	0.466277	0.44346
	CF+SCU	8252.58	9353.26	9411.73		CF+SCU	19667.2	19420	19474.3		CF+SCU	0.419611	0.48163	0.48329

## Sheet: Fig.2-Nutrient uptake
		Grain N uptake (kgha-1)					Grain P uptake (kgha-1)					Grain K uptake (kgha-1)
Year	Treatment	R1	R2	R3			R1	R2	R3			R1	R2	R3
2018	T1	70.1285	63.1789	70.9221		T1	16.4317	17.6553	17.8632		T1	16.4317	17.6553	17.8632
	T2	109.43	110.947	107.28		T2	24.4834	26.9645	25.5587		T2	24.4834	26.9645	25.5587
	T3	117.542	116.164	118.878		T3	27.6158	25.2062	25.0988		T3	27.6158	25.2062	25.0988
	T4	118.218	118.757	109.618		T4	26.3478	24.44	26.3067		T4	26.3478	24.44	26.3067
	T5	104.702	104.599	108.934		T5	24.7328	25.7475	24.4707		T5	24.7328	25.7475	24.4707
	T6	113.243	115.98	112.908		T6	28.449	23.6518	27.862		T6	28.449	23.6518	27.862
	T7	114.25	110.582	113.1		T7	26.9882	29.8395	28.0479		T7	26.9882	29.8395	28.0479
2019	T1	67.763	67.8963	63.8969		T1	15.8774	18.9735	16.0938		T1	15.8774	18.9735	16.0938
	T2	98.0758	99.7747	94.4856		T2	25.5485	21.8954	25.0117		T2	25.5485	21.8954	25.0117
	T3	110.797	109.383	99.9348		T3	28.9233	26.372	23.4437		T3	28.9233	26.372	23.4437
	T4	102.475	105.129	107.364		T4	25.3768	24.0392	26.3583		T4	25.3768	24.0392	26.3583
	T5	97.9891	98.2003	91.3411		T5	23.6498	24.7434	24.7949		T5	23.6498	24.7434	24.7949
	T6	108.67	106.802	106.742		T6	28.2258	24.2421	28.3229		T6	28.2258	24.2421	28.3229
	T7	102.58	103.217	105.882		T7	24.7577	28.9951	25.4108		T7	24.7577	28.9951	25.4108
		Total N uptake (kgha-1)					Total P uptake (kgha-1)					Total K uptake (kgha-1)
	Treatment	R1	R2	R3			R1	R2	R3			R1	R2	R3
2018	T1	103.454	102.412	107.108		T1	27.0468	31.5033	30.3991		T1	122.944	126.284	129.154
	T2	199.72	210.645	203.371		T2	48.4922	47.5485	49.2528		T2	189.911	190.084	183.751
	T3	211.721	209.006	209.089		T3	48.8173	48.3377	49.021		T3	187.188	186.461	176.137
	T4	192.217	195.035	189.1		T4	45.4005	43.8247	44.6626		T4	157.367	160.64	166.738
	T5	154.259	151.531	157.97		T5	40.525	41.384	39.428		T5	147.767	139.692	141.483
	T6	229.631	235.957	232.182		T6	56.8382	55.4635	59.4488		T6	224.601	220.904	223.151
	T7	241.488	223.575	224.708		T7	50.5183	50.0393	51.6467		T7	205.698	200.428	197.373
2019	T1	120.258	114.657	121.263		T1	31.2574	34.7949	33.264		T1	128.633	131.894	128.994
	T2	210.514	213.479	203.326		T2	51.1494	48.3463	49.4763		T2	183.616	180.073	175.022
	T3	210.55	215.623	211.949		T3	49.2944	50.8919	51.176		T3	177.946	183.511	180.016
	T4	198.062	192.768	201.876		T4	48.5059	44.9251	46.1952		T4	164.486	158.5	169.65
	T5	147.083	155.894	151.792		T5	38.0093	42.838	42.7451		T5	140.104	142.172	143.161
	T6	228.134	224.293	243.995		T6	55.1056	49.0227	56.5348		T6	192.432	183.533	197.862
	T7	222.586	219.658	218.504		T7	52.9583	52.1819	49.5748		T7	185.435	193.995	180.553
		N harvest index					P harvest index					K harvest index
	Treatment	R1	R2	R3			R1	R2	R3			R1	R2	R3
2018	Control	0.677874	0.616906	0.662152		Control	0.607526	0.560426	0.587624		Control	0.244134	0.235987	0.243092
	N100	0.54792	0.526703	0.52751		N100	0.504894	0.567095	0.518929		N100	0.215801	0.243569	0.239125
	N75+OICF25	0.555175	0.555791	0.568552		N75+OICF25	0.565696	0.52146	0.512002		N75+OICF25	0.264383	0.261788	0.264485
	N50+OICF50	0.615022	0.608901	0.579683		N50+OICF50	0.580343	0.557676	0.589009		N50+OICF50	0.269378	0.262818	0.275109
	OICF100	0.678742	0.690283	0.689586		OICF100	0.610311	0.62216	0.620642		OICF100	0.27708	0.295982	0.295294
	SRCF+U	0.49315	0.491531	0.486292		SRCF+U	0.500526	0.426438	0.468672		SRCF+U	0.216383	0.198679	0.214175
	CF+SCU	0.473107	0.494607	0.50332		CF+SCU	0.534225	0.596321	0.543073		CF+SCU	0.218628	0.250475	0.220749
2019	Control	0.563482	0.592167	0.52693		Control	0.507957	0.545297	0.483821		Control	0.225465	0.242819	0.219284
	N100	0.465888	0.467375	0.4647		N100	0.499487	0.452887	0.505528		N100	0.232908	0.24583	0.245677
	N75+OICF25	0.526225	0.507287	0.471504		N75+OICF25	0.586747	0.518196	0.458099		N75+OICF25	0.266396	0.263901	0.246355
	N50+OICF50	0.517387	0.545365	0.531831		N50+OICF50	0.523169	0.535095	0.570585		N50+OICF50	0.248221	0.261997	0.270919
	OICF100	0.666218	0.629919	0.601753		OICF100	0.622211	0.577604	0.580064		OICF100	0.279438	0.279477	0.295699
	SRCF+U	0.476346	0.476169	0.437474		SRCF+U	0.512212	0.494507	0.500981		SRCF+U	0.250575	0.245103	0.245545
	CF+SCU	0.460855	0.469898	0.484577		CF+SCU	0.467495	0.555655	0.512574		CF+SCU	0.222475	0.275793	0.251014

## Sheet: Fig.3-Nutrient use efficiency
		N agronomic efficiency (%)				P agronomic efficiency (%)				K agronomic efficiency (%)
Year	Treatment	R1	R2	R3		R1	R2	R3		R1	R2	R3
2018	N100	10.5278	11.0609	8.47587	N100	28.464	29.9053	22.9162	N100	28.464	29.9053	22.9162
	N75+OICF25	10.6229	9.70739	9.24749	N75+OICF25	28.7213	26.2459	25.0025	N75+OICF25	28.7213	26.2459	25.0025
	N50+OICF50	10.5234	8.99444	8.75243	N50+OICF50	28.4522	24.3183	23.664	N50+OICF50	28.4522	24.3183	23.664
	OICF100	9.11796	7.61942	6.54697	OICF100	15.9542	13.3322	11.4556	OICF100	15.9542	13.3322	11.4556
	SRCF+U	12.9094	11.3267	12.0821	SRCF+U	53.5447	46.98	50.1132	SRCF+U	53.5447	46.98	50.1132
	CF+SCU	11.8642	11.2794	9.77089	CF+SCU	32.0772	30.4961	26.4176	CF+SCU	32.0772	30.4961	26.4176
2019	N100	11.813	7.99469	10.7702	N100	31.9389	21.6153	29.1195	N100	31.9389	21.6153	29.1195
	N75+OICF25	12.0632	8.7733	10.3993	N75+OICF25	32.6154	23.7204	28.1165	N75+OICF25	32.6154	23.7204	28.1165
	N50+OICF50	10.07	6.86415	11.0212	N50+OICF50	27.2262	18.5586	29.798	N50+OICF50	27.2262	18.5586	29.798
	OICF100	8.50752	4.84748	9.13679	OICF100	23.0018	13.1061	24.7032	OICF100	14.8861	8.48193	15.9872
	SRCF+U	13.3517	10.5271	14.8585	SRCF+U	55.8018	43.9968	62.0994	SRCF+U	46.5015	36.664	51.7495
	CF+SCU	9.85657	10.7688	14.2998	CF+SCU	26.6492	29.1156	38.6625	CF+SCU	26.6492	29.1156	38.6625
		N recovery efficiency (%)				P recovery efficiency (%)				K recovery efficiency (%)
Year	Treatment	R1	R2	R3		R1	R2	R3		R1	R2	R3
2018	N100	35.1657	39.5371	35.1644	N100	21.1806	15.8471	18.6209	N100	66.1401	63.0131	53.923
	N75+OICF25	39.5496	38.9384	37.2532	N75+OICF25	21.5017	16.6266	18.392	N75+OICF25	63.4509	59.4341	46.4032
	N50+OICF50	32.4249	33.8349	29.9512	N50+OICF50	18.1271	12.1693	14.0874	N50+OICF50	33.9979	33.9321	37.1202
	OICF100	18.5592	17.9428	18.5796	OICF100	8.61499	6.31562	5.77109	OICF100	15.8665	8.5702	7.88031
	SRCF+U	46.0923	48.7835	45.6888	SRCF+U	45.1384	36.3034	44.0146	SRCF+U	100.402	93.4521	92.8363
	CF+SCU	50.4237	44.2601	42.9587	CF+SCU	23.1817	18.3072	20.9853	CF+SCU	81.7321	73.2287	67.3768
2019	N100	32.9702	36.0992	29.9775	N100	19.6465	13.3841	16.0122	N100	54.3041	47.5838	45.46
	N75+OICF25	32.9836	36.8825	33.1274	N75+OICF25	17.8143	15.8984	17.6909	N75+OICF25	48.704	50.9792	50.3922
	N50+OICF50	28.4216	28.5334	29.4478	N50+OICF50	17.0356	10.0051	12.7716	N50+OICF50	35.4096	26.2772	40.154
	OICF100	9.79909	15.0634	11.1521	OICF100	6.66858	7.94379	9.36407	OICF100	7.33188	6.56925	9.05516
	SRCF+U	39.4067	40.0497	44.8338	SRCF+U	36.4095	21.7218	35.528	SRCF+U	81.1692	65.6974	87.6176
	CF+SCU	37.3801	38.3565	35.5218	CF+SCU	21.433	17.1723	16.1095	CF+SCU	56.1008	61.3337	50.9228

## Sheet: Fig.4-PCA
Score	PC1	PC2	Comprehensive score
Control	-7.07343	-2.81601	-6.32945
N100	1.55779	-0.863993	1.13458
N75+OICF25	1.47604	0.700717	1.34055
N50+OICF50	-0.293568	1.5126	0.0220607
OICF100	-3.5024	2.96919	-2.37149
SRCF+U	5.11988	-1.31844	3.99478
CF+SCU	2.7157	-0.184064	2.20897

## Sheet: Table 5
Year	Treatment	Net return (Yuan ha-1)			B:C ratio
2018	Control	2213.1	2743.18	3096.34	0.182035	0.225636	0.254685
	N100	5023.05	5917.94	4502.01	0.303462	0.357526	0.271983
	N75+OICF25	4976.42	4879.92	4918.34	0.298628	0.292838	0.295143
	N50+OICF50	4796.85	4280.54	4468.08	0.285941	0.255163	0.266343
	OICF100	3928.6	3433.12	3052.32	0.235498	0.205797	0.18297
	SRCF+U	5794.96	5241.88	6112.02	0.332843	0.301076	0.351054
	CF+SCU	5271.63	5401.5	4722.29	0.306161	0.313703	0.274257
2019	Control	1728.36	3855.77	1585.37	0.142164	0.317152	0.130402
	N100	5417.89	4932.14	4561.24	0.327316	0.297969	0.275562
	N75+OICF25	4977.39	5353.25	4695.61	0.298687	0.321241	0.281777
	N50+OICF50	4001.8	3935.22	4509.79	0.238547	0.234579	0.268829
	OICF100	3026.09	2648.66	3313.76	0.181398	0.158773	0.198642
	SRCF+U	5612.91	5807.24	6501.14	0.322386	0.333548	0.373403
	CF+SCU	4912.95	5414.65	5560.82	0.28533	0.314467	0.322956
